# Supplementary material for: Delivery Strategies of siRNA Therapeutics for Hair Loss Therapy
Source: Int J Mol Sci. 2024 Jul 11;25(14):7612. doi: 10.3390/ijms25147612 (PMC11277092; doi:10.3390/ijms25147612)
Supplement: Supplementary file 1 [file ijms-25-07612-s001.zip]

Archive with 1 entries (1 files):
- ijms-3015952-supplementary.pdf
